# Supplementary material for: The impact of the COVID-19 pandemic on the antibiotic consumption and resistance in Montenegro
Source: Eur J Public Health. 2025 Sep 13;35(6):1295–9. doi: 10.1093/eurpub/ckaf167 (PMC12707471; doi:10.1093/eurpub/ckaf167)
Supplement: ckaf167_Supplementary_Data [file ckaf167_supplementary_data.zip]

Archive with 3 entries (3 files):
- ejph-2025-05-om-0377-File003.docx
- ejph-2025-05-om-0377-File004.docx
- ejph-2025-05-om-0377-File005.docx
